# Supplementary material for: Expression of HIF-1α and Genes Involved in Glucose Metabolism Is Increased in Cervical Cancer and HPV-16-Positive Cell Lines
Source: Pathogens. 2022 Dec 25;12(1):33. doi: 10.3390/pathogens12010033 (PMC9865746; doi:10.3390/pathogens12010033)
Supplement: Supplementary file 1 [file pathogens-12-00033-s001.zip]

Archive with 1 entries (1 files):
- pathogens-2063115-supplementary.pdf
